# Supplementary material for: The Cysteine Protease Giardipain-1 from Giardia duodenalis Contributes to a Disruption of Intestinal Homeostasis
Source: Int J Mol Sci. 2022 Nov 7;23(21):13649. doi: 10.3390/ijms232113649 (PMC9655832; doi:10.3390/ijms232113649)
Supplement: Supplementary file 1 [file ijms-23-13649-s001.zip]

Archive with 1 entries (1 files):
- ijms-1902726-supplementary.pdf
